# Supplementary material for: Role of Brachytherapy Boost in Clinically Localized Intermediate and High-Risk Prostate Cancer: Lack of Benefit in Patients with Very High-Risk Factors T3b–4 and/or Gleason 9–10
Source: Cancers (Basel). 2022 Jun 16;14(12):2976. doi: 10.3390/cancers14122976 (PMC9221358; doi:10.3390/cancers14122976)
Supplement: Supplementary file 1 [file cancers-14-02976-s001.zip]

Archive with 2 entries (2 files):
- cancers-1752125-supplementary/Supplemental Figures .pptx
- cancers-1752125-supplementary/Supplemental_Tables.xlsx
