# Supplementary material for: Role of Brachytherapy Boost in Clinically Localized Intermediate and High-Risk Prostate Cancer: Lack of Benefit in Patients with Very High-Risk Factors T3b–4 and/or Gleason 9–10
Source: Cancers (Basel). 2022 Jun 16;14(12):2976. doi: 10.3390/cancers14122976 (PMC9221358; doi:10.3390/cancers14122976)
Supplement: Supplementary file 1 [file cancers-14-02976-s001.zip › cancers-1752125-supplementary/Supplemental_Tables.xlsx]

## Sheet: Table S1  Detailed treatment sc
Supplemental Table 1. Detailed treatment schedule.
Group	Subgroup	Prescribed dose/ fraction No	PTNO	BED (total) (α/β=1.5)(Gy)
External beam radiothepary (UHF)	Conventional dose radiotherpay (Conv RT)	70Gy/ 35fr	95	163
		72Gy/ 36fr	293	168
	Dose escalated radiotherapy (DeRT)	76Gy/ 40fr	1	172
		74Gy/37fr or 65Gy/26fr	121	173
		72.6Gy/33fr	1	179
		67.5Gy/ 27fr	3	180
		78Gy/ 39fr	76	182
		74.8Gy/ 34fr	100	184
		80Gy/ 40fr or 70Gy/28fr	116	187
		62Gy/ 20fr	3	190
Brachytherapy + external beam radiotherapy (BT-boost)	High-dose rate (HDR)	HDR 10.5Gy/2 fr + EBRT 51 Gy/ 17 fr	1	237
		HDR 11 Gy/ 1fr + EBRT 51 Gy /17fr	125	244.6
		HDR 11 Gy/ 1fr + EBRT 45 Gy /15 fr	22	226.6
		HDR 18 Gy/ 2 fr + EBRT 39 Gy /13 fr	137	243
		HDR 18Gy/2fr + EBRT 48 Gy/16fr	2	270
		HDR 18 Gy/ 2 fr + EBRT51 Gy/ 17fr	120	279
		HDR 20 Gy/ 2fr + EBRT 30 Gy/15 fr	1	223
		HDR 20 Gy/ 2fr + EBRT 46Gy/23fr	16	260
		HDR 21 Gy/ 2 fr + EBRT 51 Gy/ 17 fr	1	321
		HDR 21 Gy/ 3 fr + EBRT 51 Gy/ 17 fr	16	272
		HDR 21Gy/2fr + EBRT 42Gy/14fr	2	294
		HDR 21 Gy/2 fr + EBRT 45 Gy/15fr	39	303
		HDR 25 Gy/ 5fr + EBRT 51 Gy/17 fr	5	261
		HDR 31.5 Gy/ 5fr +EBRT 30 Gy/10fr	604	253
	Low-dose rate (LDR)	LDR 110Gy + EBRT 40Gy /20fr	61	208
BED = nd（1+d/[α/β]): n = Number of treatment fractions : d = Dose per fraction in Gy, α/β = 1.5
BT = brachytherapy, EBRT = external beam radiotherapy, UHF = ultrahypofractionated radiotherapy
Conventional dose radiotherpay (Conv RT) = EQD2 ≤ 72 Gy1.5 (α/β＝1.5)
Dose escalated radiotherapy (DeRT) = EQD2 ≥ 74 Gy1.5 (α/β＝1.5)
≥

## Sheet: Table S2  athced total backgrou
Supplemental Table 2. Comparison of background of Patients characteristics after propensity score matching.
Factor	Group	Subgroup	BT boost	EBRT	p - value
			n = 699	n = 699
Age			72.00 [53.00, 86.00]	72.00 [52.00, 86.00]	0.538
iPSA			13.30 [2.68, 486.00]	12.14 [3.00, 172.94]	0.181
GS (%)	-6		50 ( 7.7)	55 ( 8.5)	0.264
	7		312 (48.1)	336 (51.8)
	8-		287 (44.2)	258 (39.8)
T1234 (%)	1		132 (20.3)	132 (20.3)	1
	2		253 (39.0)	253 (39.0)
	3		258 (39.8)	258 (39.8)
	4		6 ( 0.9)	6 ( 0.9)
ADT.. (%)	0		73 (11.2)	91 (14.0)	0.155
	1		576 (88.8)	558 (86.0)
Modality (%)	EBRT		0 ( 0.0)	472 (67.5)	NA
	IMRT		0 ( 0.0)	177 (25.3)
	HDR+EBRT		604 (86.4)	0 ( 0.0)
	LDR+EBRT		45 (6.4)	0 ( 0.0)
Risk classification	Intermediate		192 (29.6)	192 (29.6)	1
	High	VHR-0	248 (38.2)	248 (38.2)
		VHR-1	184 (28.4)	184 (28.4)
		VHR-2	25 ( 3.9)	25 ( 3.9)

## Sheet: Table S3 BT vs DeRT match
Supplemental Table 3. Background Comparison between BT-boost and DeRT after propensity score matching.
Factor	Group	Subgroup	BT boost	DeRT	p - value
			n = 356	n = 356
Age			71.00 [58.00, 86.00]	71.00 [52.00, 86.00]	0.951
iPSA			13.05 [3.20, 500.00]	11.27 [3.00, 1454.00]	0.408
GS2	-6		33 ( 9.3)	33 ( 9.3)	1
	7		165 (46.3)	165 (46.3)
	8-		158 (44.4)	158 (44.4)
T1234 (%)	1		96 (27.0)	84 (23.6)	0.363
	2		141 (39.6)	155 (43.5)
	3		115 (32.3)	116 (32.6)
	4		4 ( 1.1)	1 ( 0.3)
ADT.. (%)	0		63 (17.7)	69 (19.4)	0.63
	1		293 (82.3)	287 (80.6)
Modality (%)	IMRT		0 ( 0.0)	356 (100)	NA
	HDR+EBRT		321 (90.2)	0 ( 0.0)
	LDR+EBRT		35 ( 9.8)	0 ( 0.0)
Risk classification	Intermediate		108 (30.3)	110 (30.9)	1
	High	VHR-0	145 (40.7)	138 (38.8)
		VHR-1	89 (25.0)	93 (26.1)
		VHR-2	14 ( 3.9)	15 ( 4.2)
